# Supplementary material for: Association between the risk of malnutrition and functional capacity in patients with peripheral arterial disease: A cross-sectional study
Source: PLoS One. 2022 Sep 9;17(9):e0273051. doi: 10.1371/journal.pone.0273051 (PMC9462727; doi:10.1371/journal.pone.0273051)
Supplement: S1 Data — (XLSX) [file pone.0273051.s001.xlsx]

## Sheet: MNA_PAD
ID	VISIT	SEX	AGE	WEIGHT	BMI	ABI	SMOKE	DIABETES	HYPERTENSION	DYSLIPIDEMIA	CORONARY_DISEASE	HEART_FAILURE	STROKE	CANCER	REVASCULARIZATION	Antiplatelet	Statins	Vasodilators	Betablockers	ACEi	ARA	Diuretics	WIQ_DISTANCE	WIQ_SPEED	WIQ_STAIRS	WIQ_total	HANDGRIP	SIT_AND_STAND	@4M_USUAL	@4M_FAST	SPPB	ABSOLUTE_6MWT	RELATIVE_6MWT	MOCA_TOTAL	TOTAL_WELCH	FOOD_INTAKE	WEIGHT_LOSS	MOBILITY	PSYCHOLOGICAL	NEUROPHYSIOLOGICAL	BMI_CLASSIFICATION	MNA_TOTAL	MNA_ALL_CATEGORY	MNA_NORMAL_AND_RISK
1	42250	1	69	69	26	0.73	0	0	1	1	1	0	1	0	0	1	1	1	1	1	0	1	68.0398	14.1304	29.2	1.1	84.7	2.6	#NULL!	#NULL!	#NULL!	390	70.2229	19	14	1	0	2	2	2	3	10	1	1
2	42257	0	59	50.4	22.7	0.41	1	1	1	1	1	0	0	0	0	1	1	0	1	0	1	1	12.2869	17.3913	4.2	0.3	24.2	2.8	5	4.9	18.5	138	25.5785	28	20	2	1	2	2	2	2	11	1	1
3	42257	1	68	69.6	22.7	0.53	0	0	1	1	0	0	0	0	0	0	1	0	0	1	0	0	100	57.6087	87.5	2.5	35.5	1.8	12	3.9	9.6	204	35.6127	23	85	2	3	3	2	2	2	13	0	0
4	42264	1	63	91.7	30.3	0.65	0	0	1	1	1	0	0	0	0	1	1	0	0	1	0	1	27.0597	10.8696	58.3	1	38.4	2.3	11	3.6	11.3	240	44.1363	23	22	2	3	3	2	2	3	14	0	0
5	42264	0	82	40.8	18.1	0.63	0	0	1	1	1	0	0	1	0	1	1	0	0	0	1	1	25.4261	25	4.2	0.5	14.8	2.7	9	3.6	21.3	105	19.6898	10	9	2	3	2	2	2	0	11	1	1
6	42271	1	63	65	23.3	0.5	1	1	1	1	0	0	0	0	0	1	1	1	1	0	1	0	55.2557	28.2609	45.8	1.3	41.8	2.9	9	3.7	18.5	150	25.9579	21	8	1	3	2	2	2	3	13	0	0
7	42271	1	64	89.4	33.2	0.93	1	0	1	1	1	0	0	0	1	1	1	1	1	0	1	1	17.4716	14.1304	4.2	0.4	45.7	1.8	9	3.1	11.7	381	72.1703	20	30	2	2	2	2	2	3	13	0	0
8	42271	1	59	83	26.2	0.433735	0	0	1	1	1	0	0	0	0	1	1	1	1	1	0	0	15.8381	53.2609	100	1.7	35.5	1.9	9	3.5	13.7	228	39.9062	20	7	2	3	2	2	2	3	14	0	0
9	42278	1	71	75.8	24.2	0.71	0	0	1	1	0	0	0	1	0	1	1	0	0	0	0	0	100	39.1304	75	2.1	44.5	2.7	10	4.2	13.7	492	87.6099	21	80	2	3	2	2	2	3	14	0	0
10	42278	0	65	42.2	19	0.54	0	0	0	1	0	0	0	0	0	0	1	0	0	0	0	0	34.6591	46.7391	62.5	1.4	25.7	2.7	8	5.1	16.7	354	64.7708	23	65	2	0	2	2	2	1	9	1	1
11	42278	1	81	52.8	22	0.55	1	1	1	1	#NULL!	#NULL!	1	0	0	1	1	0	1	0	0	0	38.2102	28.2609	25	0.9	29.9	3.8	11	5.2	5	300	53.226	3	36	2	3	2	0	0	2	9	1	1
12	42285	1	50	67.3	24.7	0.64	0	0	1	1	1	0	0	0	0	1	1	0	0	0	1	0	8.59375	10.8696	4.2	0.2	38.6	3	10	3.5	16.1	270	45.0157	15	21	2	2	2	2	2	3	13	0	0
13	42292	0	60	64	28.4	0.28	0	0	1	1	1	0	0	0	1	1	1	0	1	1	1	0	25.7812	10.8696	4.2	0.4	22.7	3.4	9	4.8	14.9	300	58.8521	18	8	2	3	2	2	2	3	14	0	0
15	42292	1	65	76.8	25.1	0.93	0	0	1	0	0	0	0	0	0	0	0	0	0	0	1	0	5.75284	25	16.7	0.5	48.4	2	8	3.7	16.8	450	79.5467	15	42	2	3	2	2	2	3	14	0	0
17	42299	1	60	106.7	34.4	0.57971	0	1	1	1	1	0	0	0	0	1	1	0	1	0	1	1	4.82955	14.1304	8.3	0.3	38.8	2.1	10	3.5	13.9	432	81.6015	18	52	2	2	2	2	2	3	13	0	0
18	42299	0	71	82	33.7	0.32	0	1	1	1	0	0	0	0	0	1	1	1	0	1	0	0	13.3523	6.52174	12.5	0.3	12.8	3.7	6	6.3	22.5	270	57.8846	16	8	2	3	2	2	2	3	14	0	0
19	42299	0	59	77.9	29.7	0.56	0	1	1	1	1	0	0	0	1	1	1	0	1	1	0	0	27.5568	22.8261	45.8	1	24	2.4	9	3.4	16	288	56.9817	23	30	2	3	2	2	2	3	14	0	0
20	42299	0	83	62	23.3	0.88	0	0	1	0	0	0	0	0	0	#NULL!	#NULL!	#NULL!	#NULL!	#NULL!	#NULL!	#NULL!	21.1648	28.2609	4.2	0.5	30.3	2.5	5	4.9	33	423	83.3449	26	75	1	2	2	0	2	3	10	1	1
21	42299	1	75	94	30.7	0.47	0	1	1	1	0	0	0	1	0	1	1	1	0	1	0	1	46.733	45.6522	100	1.9	37.3	1.8	10	3.4	15	360	68.4888	23	20	2	3	2	2	2	3	14	0	0
22	42299	0	68	73.2	29	0.4	0	1	1	1	0	0	0	0	0	1	1	0	1	0	1	1	27.5568	3.26087	4.2	0.4	62.1	2.4	9	3.8	17	238	48.2487	18	5	2	3	2	2	2	3	14	0	0
23	42306	1	65	89	32.7	0.3	0	1	1	1	1	0	0	0	0	1	1	1	1	1	0	0	2.34375	18.4783	12.5	0.3	34.6	2.6	9	4	16	240	45.3949	16	6	2	0	2	2	2	3	11	1	1
24	42306	1	64	67	26.2	0.43	0	1	1	0	1	0	0	0	0	1	1	1	1	0	1	1	25.4261	25	100	1.5	39.7	2.5	12	3.6	11	330	58.718	21	10	2	3	2	2	2	3	14	0	0
25	42306	1	69	90.3	31.2	0.54	0	1	1	1	0	0	1	0	1	0	1	0	1	0	0	1	43.0398	14.1304	12.5	0.7	75	2.4	9	4.5	14	330	62.2582	19	20	2	3	2	2	2	3	14	0	0
26	42306	0	68	79.2	31.3	0.68	0	0	0	1	0	0	0	0	0	1	1	1	0	0	0	0	100	47.8261	45.8	1.9	25.6	2.2	11	2.8	11	300	62.2307	22	85	2	3	2	2	2	3	14	0	0
27	42306	1	62	72.2	27.5	0.74	0	1	1	1	0	1	0	0	0	1	1	0	1	1	0	0	4.19034	25	16.7	0.5	65.5	3.6	8	4.5	10	360	64.3773	13	14	1	0	2	2	2	3	10	1	1
28	42306	1	75	74	28.9	0.74	0	1	1	1	0	1	0	0	1	0	1	1	1	1	0	1	33.0966	25	29.2	0.9	29.8	2.2	11	3.5	13	330	61.7516	20	26	2	3	2	2	2	3	14	0	0
29	42313	1	70	61	23.8	0.2	0	1	1	1	0	1	0	1	0	1	1	0	1	1	0	0	4.19034	10.8696	16.7	0.3	28.2	3	9	4.1	10	457	80.9173	12	30	2	2	2	2	2	3	13	0	0
31	42320	1	72	111.5	36.4	0.73	0	1	1	1	1	0	1	1	0	0	1	0	1	1	0	0	12.642	3.26087	4.2	0.2	32.1	3.3	8	4.9	20	246	49.1028	10	40	2	0	2	2	2	3	11	1	1
32	42320	0	73	97.8	38.2	0.69	0	0	1	1	0	0	1	0	0	1	0	0	0	1	0	0	30.2557	25	41.7	1	27.2	3.8	10	3.7	13	279	63.087	17	32	2	3	2	2	2	3	14	0	0
33	42320	0	73	87.55	32.6	0.39	0	1	1	1	0	0	0	0	0	1	1	0	0	0	1	0	6.25	3.26087	45.8	0.6	26.2	2.4	7	4.9	24	303	64.5342	17	20	2	2	2	2	2	3	13	0	0
34	42320	1	73	78.7	27.6	0.35	0	1	1	1	1	0	0	0	0	1	1	0	1	0	0	0	4.19034	25	16.7	0.5	35.2	2.7	8	4	21	270	49.7477	17	28	2	3	2	2	2	3	14	0	0
35	42320	1	60	94.3	34.2	0.65	0	0	1	1	1	0	1	0	1	1	1	0	1	0	0	0	5.89489	10.8696	4.2	0.2	29.5	2.1	9	4.2	26	357	67.3107	10	44	2	3	2	2	2	3	14	0	0
36	42320	0	63	62.4	24.1	0.61	0	1	1	1	1	0	0	0	1	0	1	0	1	1	0	0	40.9091	35.8696	41.7	1.2	20.8	2.6	#NULL!	#NULL!	#NULL!	297	56.5614	25	40	2	2	2	2	2	3	13	0	0
37	42327	0	59	97.9	39.7	0.59	0	1	1	0	0	0	0	1	0	0	1	1	0	1	0	1	18.679	25	41.7	0.9	23.6	2.3	11	4.4	12	252	55.1754	22	11	1	3	2	0	2	3	11	1	1
38	42327	1	81	66.7	24.8	0.4	0	1	1	1	1	0	1	1	0	1	1	1	0	1	0	1	5.18466	14.1304	4.2	0.2	26.7	2.3	9	4	17	273	49.6365	15	32	1	2	2	2	2	3	12	0	0
39	42327	1	67	88	29.7	0.56	0	1	1	1	1	1	1	0	0	1	1	1	1	1	0	1	10.0142	10.8696	20.8	0.4	30.2	3.8	9	4.4	19	210	38.8751	21	28	2	3	2	0	2	3	12	0	0
40	42327	1	73	81.9	29.7	0.43	0	0	1	0	0	0	0	0	0	1	1	0	0	0	0	1	50.9943	28.2609	12.5	0.9	25.4	3.2	#NULL!	#NULL!	#NULL!	327	61.4071	16	56	0	0	2	2	2	3	9	1	1
41	42327	1	52	103.9	37.7	0.83	1	1	1	1	1	0	0	1	0	0	1	0	1	0	1	1	43.5369	25	16.7	0.9	38.9	1.8	12	2.8	10	420	79.0515	25	16	2	3	2	2	2	3	14	0	0
42	42327	1	63	75.8	27.5	0.77	0	0	1	1	0	1	1	0	1	1	1	0	0	0	1	0	29.1903	25	41.7	1	31.1	2.3	12	3.8	10	414	74.2727	19	30	2	0	2	2	2	3	11	1	1
43	42334	1	64	74.9	24.5	0.82	0	1	0	1	0	0	0	1	0	1	1	0	0	0	0	0	51.5625	46.7391	54.2	1.5	37	2.4	12	3.8	10	354	62.074	23	44	2	3	2	2	2	3	14	0	0
44	42334	1	69	80.1	26.8	0.74	0	1	1	1	0	0	0	0	0	1	1	0	0	1	0	1	13.7074	28.2609	29.2	0.7	35	3.6	10	4.7	13	312	56.5752	20	65	2	3	2	2	2	3	14	0	0
45	42334	0	67	71.9	29.9	0.76	1	1	0	1	0	0	0	0	0	0	0	0	0	0	0	0	0.639205	0	4.2	0	23.7	3.7	9	5.5	15	210	42.8268	#NULL!	27	1	2	2	2	2	3	12	0	0
46	42334	1	70	67	29.8	0.56	0	1	1	1	1	0	0	1	0	#NULL!	#NULL!	#NULL!	#NULL!	#NULL!	#NULL!	#NULL!	22.7983	25	4.2	0.5	22.5	2.8	11	3.9	13	240	44.8134	16	13	2	3	2	2	2	3	14	0	0
47	42334	1	58	64.4	22.5	0.54	0	0	0	0	0	0	0	0	0	1	1	0	0	0	0	0	34.517	25	16.7	0.8	33.8	1.8	11	4.1	13	420	71.014	25	52	2	2	2	2	2	2	12	0	0
48	42334	0	67	57.4	25.5	0.6	0	1	1	1	1	0	0	0	0	1	1	1	1	1	0	0	43.0398	46.7391	16.7	1.1	24.1	2.4	#NULL!	#NULL!	#NULL!	420	82.0672	26	20	2	3	2	0	2	3	12	0	0
49	42341	1	53	60.9	20.6	0.6	0	0	0	0	0	0	0	1	0	1	1	1	0	0	0	0	16.0511	10.8696	62.5	0.9	40.7	2.5	9	3.3	19	444	72.5385	24	30	2	2	2	2	2	1	11	1	1
50	42341	1	78	88.8	32.2	0.65	0	1	1	1	1	1	0	0	0	1	1	0	0	0	1	1	27.5568	17.3913	62.5	1.1	20.4	2.2	7	3.8	17	242	46.9143	19	32	2	3	2	2	2	3	14	0	0
51	42341	0	63	51.8	22.1	0.33	0	1	1	1	1	0	1	0	0	1	1	0	1	1	0	0	4.6875	7.6087	20.8	0.3	17.4	3	10	4.9	10	303	56.6531	23	36	1	3	2	2	2	2	12	0	0
52	42348	1	63	62.7	24.2	0.38	0	0	1	1	0	0	0	0	0	1	1	1	1	1	0	0	9.65909	25	20.8	0.6	32.5	2.6	12	4	11	339	59.1131	14	10	2	0	2	2	2	3	11	1	1
53	42348	1	62	85.6	34.7	0.41	0	1	1	1	0	0	0	1	0	1	1	0	0	1	0	1	9.65909	25	41.7	0.8	40.6	2.9	9	4.1	16	318	60.6709	12	45	2	0	2	2	2	3	11	1	1
54	42348	1	54	57.1	20.2	0.38	1	1	0	0	0	0	0	0	0	0	0	0	0	0	0	0	2.2017	10.8696	16.7	0.3	24.6	2.6	12	3.8	10	300	49.0502	22	44	2	3	2	2	2	1	12	0	0
55	42348	1	78	66.5	27.7	0.58	0	0	1	1	0	0	0	0	0	1	1	0	1	1	0	1	30.2557	25	54.2	1.1	26.5	3.6	10	4.2	10	309	57.4618	10	14	2	0	2	2	2	3	11	1	1
56	42348	0	61	57.6	22.8	0.23	0	0	1	1	0	0	0	0	#NULL!	1	1	0	1	0	1	0	3.83523	10.8696	4.2	0.2	23.4	2.4	#NULL!	#NULL!	#NULL!	283	52.8884	20	10	2	3	2	0	1	2	10	1	1
57	42376	1	62	50.8	17.4	0.56	1	0	0	0	0	0	0	0	0	1	0	1	0	0	0	0	68.0398	36.9565	25	1.3	29.8	3.6	10	5.6	13	365	59.9944	25	10	2	3	2	2	2	0	11	1	1
59	42383	1	67	75.4	27	0.87	0	1	1	1	1	0	0	0	0	1	1	0	1	0	0	1	2.2017	7.6087	4.2	0.1	27.3	1.1	9	3.1	18	384	69.3967	22	40	2	3	2	2	2	3	14	0	0
60	42383	0	50	71	28.8	0.55	1	1	1	1	0	0	0	0	0	1	1	0	0	0	1	0	4.82955	10.8696	4.2	0.2	#NULL!	#NULL!	#NULL!	#NULL!	#NULL!	531	100.009	21	40	2	2	2	2	2	3	13	0	0
61	42383	0	65	69.25	30.4	0.49	0	1	1	1	1	0	0	0	0	1	1	0	1	1	0	0	6.25	18.4783	8.3	0.3	24.4	2.3	10	4.6	12	423	86.1464	25	20	2	3	2	2	2	3	14	0	0
63	42390	0	44	81.05	33.7	0.63	0	0	1	1	0	0	0	0	0	1	1	0	1	0	0	0	2.34375	18.4783	41.7	0.6	33.9	2.2	12	3.4	11	462	88.1187	23	26	2	3	2	2	2	3	14	0	0
64	42390	1	88	66.05	26.1	0.64	0	0	1	0	0	0	0	0	0	1	1	0	0	0	0	0	6.25	28.2609	4.2	0.4	27.1	3.7	10	4.6	12	309	57.0415	#NULL!	60	1	2	2	2	1	3	11	1	1
65	42390	1	53	67.95	22.7	0.53886	0	0	1	1	0	0	0	#NULL!	0	1	1	0	0	0	0	0	21.1648	17.3913	54.2	0.9	42.1	1.8	10	3.1	9	370	61.4759	26	24	2	3	2	2	2	2	13	0	0
66	42390	1	64	60.7	22	0.68	0	1	1	1	0	0	0	0	0	1	1	0	0	1	1	1	100	100	100	3	50	1.1	9	3	17	411	70.5625	17	85	2	3	2	2	2	2	13	0	0
68	42397	0	69	48	18.7	0.52	0	0	1	0	1	0	0	0	0	1	1	0	0	1	0	1	11.7898	28.2609	62.5	1	22.4	3.1	7	6.8	27	270	49.8104	21	14	2	3	2	2	2	0	11	1	1
69	42397	0	63	74	26.9	0.75	0	1	1	1	1	0	1	0	0	1	1	0	1	0	0	1	5.39773	18.4783	4.2	0.3	19.7	6.5	#NULL!	#NULL!	#NULL!	190	37.1487	19	8	1	0	2	2	2	3	10	1	1
70	42397	0	56	75	29.7	0.54	0	0	1	1	0	0	0	1	0	1	1	0	0	0	1	0	5.89489	10.8696	12.5	0.3	27.4	2.3	12	3.6	10	374	73.0679	12	45	2	2	2	2	2	3	13	0	0
71	42404	1	77	74.5	27.4	0.58	0	1	1	1	0	0	1	1	0	0	1	0	0	1	0	0	43.1818	21.7391	16.7	0.8	29.7	2.8	8	4.7	28	300	55.5584	14	26	2	3	2	2	2	3	14	0	0
72	42411	1	62	89.4	27.6	0.7	0	0	1	0	1	0	0	0	0	1	0	0	1	0	0	1	78.6932	43.4783	16.7	1.4	54.5	1.2	11	2.3	13	600	107.389	21	90	2	3	2	2	2	3	14	0	0
73	42411	1	68	70.35	24.6	0.32	0	0	1	1	0	0	0	0	0	1	1	0	0	1	0	0	61.6477	50	58.3	1.7	48.5	1.6	10	2.8	10	501	88.8966	21	80	2	2	2	2	2	3	13	0	0
74	42411	1	76	97	35.6	0.59	0	1	1	1	1	0	1	0	0	1	1	1	0	0	1	1	2.34375	0	50	0.5	28	2.8	8	3.6	22	261	52.1093	6	#NULL!	2	3	2	2	0	3	12	0	0
75	42411	1	51	69	23.1	0.57	0	0	0	1	0	0	0	1	0	1	1	0	0	0	0	0	39.9858	60.8696	66.7	1.7	32.8	1	12	2.5	11	468	77.3608	29	50	2	3	0	2	2	3	12	0	0
76	42418	1	76	82.1	27.8	0.52	1	0	1	1	0	0	0	0	0	1	1	0	0	1	0	0	11.9318	25	41.7	0.8	40	2.3	9	3.4	15	420	77.9429	8	#NULL!	2	3	2	2	1	3	13	0	0
77	42418	1	72	69.8	26	0.71	0	1	1	1	0	0	0	0	0	1	1	1	1	0	1	1	15.9091	21.7391	29.2	0.7	26.7	2.8	9	3.7	15	360	65.2602	27	52	1	0	2	0	2	3	8	1	1
78	42418	1	57	66	24.2	0.75	1	1	1	1	1	0	0	0	1	1	1	1	1	0	1	0	10.0142	21.7391	12.5	0.4	38.4	2.1	10	2.6	14	467	79.7886	16	48	2	2	2	2	2	3	13	0	0
79	42418	1	67	67	26.5	0.46	0	1	1	1	1	1	0	0	1	0	0	0	0	0	0	0	23.8636	10.8696	0	0.3	22.6	#NULL!	#NULL!	#NULL!	#NULL!	210	37.785	9	#NULL!	2	0	2	2	1	3	10	1	1
80	42418	1	77	65	23.8751	0.56	0	1	1	1	1	0	0	0	1	1	1	0	1	0	0	0	58.4517	31.5217	29.2	1.2	32.5	2.5	10	3.9	10	360	64.6159	24	39	2	3	2	2	2	3	14	0	0
81	42418	0	56	63.15	27.7	0.59	0	1	1	1	0	0	0	0	0	1	1	0	1	0	0	0	0.497159	0	0	0	17.1	3.1	7	4	17	240	46.0129	18	10	2	3	2	2	2	3	14	0	0
82	11/02/1016	1	52	78.8	25.4	0.74	0	0	0	1	0	0	0	0	0	1	1	1	1	0	0	0	16.9034	15.2174	100	1.3	39	1.7	10	3	14	343	58.0176	21	60	1	0	2	2	2	3	10	1	1
83	42425	1	64	78.3	27.4	0.4	0	1	1	1	0	0	0	0	0	1	1	0	1	0	0	1	10.1562	10.8696	4.2	0.3	35.1	0	11	4	12	330	59.335	18	16	2	3	2	2	2	3	14	0	0
84	42425	1	76	76	27.3	0.28	1	0	1	1	1	0	0	0	1	1	1	0	1	0	0	0	58.4517	39.1304	75	1.7	36.2	1.9	12	3.5	9	330	60.9654	16	52	2	3	2	2	2	3	14	0	0
85	42425	1	66.7351	89	28.7	0.75	0	1	1	1	#NULL!	#NULL!	#NULL!	#NULL!	#NULL!	1	1	0	0	0	1	0	#NULL!	#NULL!	#NULL!	#NULL!	36.9	1.4	10	3.2	13	385	70.5829	24	28	2	3	2	2	2	3	14	0	0
88	42432	0	75	57	24.3	0.35	0	0	0	1	0	0	0	0	1	0	1	0	0	0	0	0	4.47443	10.8696	4.2	0.2	26.2	2.4	11	5	10	425	83.6727	9	50	2	1	2	0	2	3	10	1	1
92	42439	1	76	59	23	0.79	0	0	1	1	1	1	0	0	1	1	1	0	0	0	0	1	13.2102	28.2609	58.3	1	32.7	2.6	12	3.2	9	408	72.5679	19	20	2	3	2	2	2	3	14	0	0
93	42439	0	62	71.5	26.3	0.17	0	1	1	1	0	0	0	0	0	0	0	1	1	0	0	1	1.98864	0	0	0	15.3	3.4	#NULL!	#NULL!	#NULL!	120	23.2478	22	4	1	0	2	2	2	3	10	1	1
94	42439	1	83	75	28.9	0.31	0	1	1	1	0	0	0	0	0	1	1	0	0	0	0	0	19.0341	0	0	0.2	26.9	1.9	8	4	17	360	68.0365	21	44	2	0	2	2	2	3	11	1	1
95	42439	1	60	#NULL!	#NULL!	0.65	0	0	1	0	0	0	1	0	0	1	1	0	0	0	0	0	68.0398	30.4348	4.2	1	32.8	3.5	#NULL!	#NULL!	#NULL!	315	#NULL!	15	20	2	3	2	2	2	2	13	0	0
98	42439	1	68	92	19.1	0.36	0	0	0	1	0	0	0	0	0	1	1	0	0	0	0	0	29.6875	32.6087	37.5	1	40.8	1.7	8	3.2	10	420	71.1429	19	20	2	0	2	2	2	1	9	1	1
99	42432	1	66	92	31.8	0.62	0	1	1	1	1	0	0	0	0	#NULL!	#NULL!	#NULL!	#NULL!	#NULL!	#NULL!	#NULL!	29.3324	42.3913	12.5	0.8	41.8	2.6	10	3.2	11	360	67.7346	18	32	2	3	2	2	2	3	14	0	0
100	42439	0	65	73.2	25.6	0.35	1	0	1	1	0	0	0	0	0	0	1	0	1	0	1	0	2.41477	14.1304	37.5	0.5	25.5	3.1	11	3.9	12	356	69.2068	26	7	2	3	2	2	2	3	14	0	0
101	42327	0	62	95	39.0368	0.79	0	1	1	1	1	0	0	0	1	1	1	1	0	0	0	1	0	0	0	0	27.4	3.9	7	5	5	111	24.4413	24	-1	2	2	1	2	2	3	12	0	0
102	42453	1	55	102.1	34.5119	0.74	0	1	1	1	0	0	0	0	0	1	1	1	1	0	0	1	3.05398	13.0435	45.8	0.6	44	2.2	12	3.8	10	348	64.4959	21	26	2	3	2	2	2	3	14	0	0
103	42453	1	64	79.95	27.3	0.49	0	0	0	1	0	0	0	0	0	1	1	0	0	0	0	0	57.3864	28.2609	100	1.9	37.3	2.5	#NULL!	#NULL!	#NULL!	448	80.4813	29	65	2	3	2	2	2	3	14	0	0
105	42460	1	78	60	22	0.36	0	0	1	1	0	0	1	0	1	1	1	0	0	0	0	0	5.89489	10.9	29.2	0.5	34.7	2.3	9	4.8	15	375	66.3121	10	39	1	3	2	2	2	2	12	0	0
106	42460	1	72	84	29.4	0.84	0	1	1	0	0	0	0	0	0	1	1	1	1	0	0	1	50.4972	17.4	54.2	1.2	33.2	2.2	9	4.8	16	395	73.8207	21	52	1	2	2	2	2	3	12	0	0
107	42460	1	61	58	22.7	0.39	0	0	1	0	0	0	0	0	0	1	1	0	0	0	0	0	59.517	40.2	66.7	1.7	38.9	2.2	10	3.5	15	420	71.863	17	26	2	2	2	2	2	2	12	0	0
108	42460	0	59	71	27.7	1.01	0	1	1	1	0	0	0	0	0	1	1	1	1	0	0	0	1.91761	3.3	8.3	0.1	24.9	3.5	8	6.2	25	300	58.2337	24	28	2	0	2	2	2	3	11	1	1
109	42460	1	75	#NULL!	#NULL!	0.45	1	1	1	1	0	0	0	0	0	1	1	1	0	0	0	0	46.733	23.9	62.5	1.3	35.3	2.2	11	3.1	13	396	#NULL!	14	14	2	1	2	2	2	#NULL!	9	1	1
110	42467	1	78	81	32	0.51	0	1	1	1	0	0	0	1	0	1	1	0	0	0	1	0	12.1449	25	4.2	0.4	29.5	2.2	11	4.2	10	240	46.4389	12	10	1	1	2	2	2	3	11	1	1
111	42467	0	53	101.8	41.3	0.87	0	0	1	1	0	0	1	0	0	1	1	0	1	0	0	0	3.69318	10.9	12.5	0.3	28.5	3.7	8	4.6	27	307	66.3914	17	11	2	2	2	2	2	3	13	0	0
112	42467	1	71	78	26.7	0.73	1	0	1	0	0	0	0	0	0	1	0	0	0	1	0	0	29.1903	42.4	41.7	1.1	55.2	2.6	9	4.4	19	348	63.3412	12	24	2	3	2	2	2	3	14	0	0
117	42488	0	60	72.1	26.5	0.84	1	0	1	1	0	0	0	#NULL!	0	0	1	0	1	0	1	1	34.6591	25	66.7	1.3	34.4	2.5	12	3.5	10	360	69.3635	23	44	1	2	2	2	2	3	12	0	0
118	42488	1	54	82.45	24.6	0.98	0	0	0	1	0	0	0	1	0	1	1	1	0	0	0	0	29.1903	25	16.7	0.7	48.5	2.7	9	4.1	19	240	40.6649	18	12	2	3	2	0	2	3	12	0	0
120	42495	1	62	79	30.1	0.69	0	1	1	1	1	1	1	0	0	1	0	1	1	0	0	1	8.38068	7.6	25	0.4	25.9	4.1	4	6	37	336	61.4775	23	36	2	0	2	2	2	3	11	1	1
121	42495	0	67	70	31.1	0.39	0	0	1	1	0	0	0	0	0	1	1	0	1	1	0	1	28.8352	32.6	16.7	0.8	17.7	2.9	10	4.5	12	201	41.4858	21	16	2	3	2	0	0	3	10	1	1
122	42495	1	76	102	31.5	0.48	0	1	1	1	0	0	0	1	0	1	1	0	1	0	1	1	19.0341	17.4	50	0.9	30.7	2.6	#NULL!	#NULL!	#NULL!	338	64.8955	20	20	2	2	2	2	2	3	13	0	0
123	42495	0	70	58.9	27.4	0.624	0	1	1	1	0	0	0	0	0	1	1	1	0	0	1	1	5.75284	25	12.5	0.4	17.7	2.9	#NULL!	#NULL!	#NULL!	330	66.2156	#NULL!	32	2	3	2	2	2	3	14	0	0
124	42502	0	74	68.7	26.5	0.7	0	0	1	1	0	0	0	0	0	1	1	0	0	0	1	0	36.7898	17.4	25	0.8	22.8	3.1	9	4.8	2	376	75.4737	22	55	2	3	2	2	2	3	14	0	0
125	42502	0	59	68.9	29.8	0.34	0	0	1	1	1	0	0	0	0	1	1	0	0	0	1	1	9.09091	14.1	4.2	0.3	32	2.5	11	3.3	12	210	41.5892	17	30	2	3	2	2	2	3	14	0	0
127	42502	1	55	100.9	36.2	0.36	0	1	1	1	0	0	0	0	0	#NULL!	#NULL!	#NULL!	#NULL!	#NULL!	#NULL!	#NULL!	5.75284	10.9	62.5	0.8	38.5	2.9	8	4.3	17	302	56.8365	25	10	2	3	2	0	2	3	12	0	0
128	42509	1	70	51.3	19.5	0.52	1	1	1	1	0	0	0	0	0	1	1	0	0	0	1	1	29.1903	35.9	41.7	1.1	32.6	2.4	9	3.7	16	354	60.439	#NULL!	24	2	2	2	2	2	1	11	1	1
129	42509	1	81	80.9	29.0079	0.52	0	1	1	1	#NULL!	#NULL!	0	1	0	1	1	1	0	0	0	0	4.19034	17.4	4.2	0.3	#NULL!	#NULL!	#NULL!	#NULL!	#NULL!	184	34.7494	18	3	2	3	2	2	2	3	14	0	0
130	42509	1	61	68.7	26.8	0.87	1	0	1	0	0	0	0	0	0	1	1	0	0	0	0	0	18.5369	25	41.7	0.9	37.1	2.7	10	4.1	3	426	75.4679	23	22	2	2	2	2	2	3	13	0	0
131	42509	1	67	68.7	28.6	0.54	0	0	1	1	1	0	0	0	0	1	1	1	1	0	1	1	5.89489	21.7	16.7	0.4	34	2.6	5	3.4	0	420	76.9867	26	32	2	3	2	2	2	3	14	0	0
132	42509	1	70	68.1	24.1	0.73	1	0	0	1	0	0	0	0	0	1	1	1	0	0	0	0	16.4062	29.3	16.7	0.6	34.8	2.1	6	3.3	25	308	54.6765	26	40	2	2	2	2	2	3	13	0	0
134	42523	1	62	#NULL!	#NULL!	0.72	0	0	1	1	1	0	0	0	0	1	1	0	1	0	1	1	12.642	17.4	45.8	0.8	36	1.8	11	3.4	11	363	#NULL!	#NULL!	39	2	3	2	0	2	#NULL!	9	1	1
135	42523	0	60	72.1	29.6	0.55	1	1	1	1	#NULL!	#NULL!	#NULL!	#NULL!	0	1	1	0	1	0	1	1	5.39773	25	41.7	0.7	20	2.9	11	5.1	6	180	35.7208	7	33	0	2	2	2	0	3	9	1	1
136	42530	0	80	56	26.3	0.74	0	1	1	1	1	#NULL!	1	0	0	1	1	0	1	0	1	1	33.4517	18.5	16.7	0.7	20.3	3.2	9	6.4	15	240	48.5458	#NULL!	12	2	1	2	2	2	3	12	0	0
137	42530	1	52	70.1	28.1	0.66	1	0	0	1	0	0	0	0	0	#NULL!	#NULL!	#NULL!	#NULL!	#NULL!	#NULL!	#NULL!	36.0795	37	58.3	1.3	30.8	2.6	11	3.7	12	420	72.6579	17	30	0	3	2	2	2	3	12	0	0
138	42530	0	65	72.5	26	0.98	0	1	0	0	1	0	0	0	0	1	1	0	0	0	0	0	43.0398	25	75	1.4	28.6	3.7	5	5.7	33	391	76.2998	21	50	2	3	2	2	2	3	14	0	0
139	42530	0	68	100.6	41.3	0.92	0	#NULL!	1	1	#NULL!	#NULL!	0	0	0	#NULL!	#NULL!	#NULL!	#NULL!	#NULL!	#NULL!	#NULL!	37.0739	20.7	4.2	0.6	28.5	2.6	9	3.6	18	362	83.53	22	60	2	0	2	2	1	3	10	1	1
140	42537	0	85	57.8	21	0.91	0	1	1	1	0	0	1	0	0	1	1	0	0	1	0	0	5.89489	10.9	20.8	0.4	33.8	2.6	10	3.9	11	300	57.9036	9	40	2	0	2	2	2	2	10	1	1
141	42537	1	74	71.9	25.8	0.7	1	1	0	0	1	0	0	0	0	1	1	0	0	0	1	0	29.0483	17.4	54.2	1	25.1	2.1	10	3.8	14	312	56.6792	15	20	2	3	2	2	2	3	14	0	0
142	42537	1	67	68.9	29.4	0.61	1	0	1	1	0	0	0	0	0	1	0	0	0	0	1	1	33.2386	21.7	4.2	0.6	29	2.4	11	3.2	13	432	79.7559	13	55	1	3	2	2	2	3	13	0	0
143	42544	0	67	53.8	23	0.68	0	1	1	1	0	#NULL!	0	0	0	1	0	0	1	0	1	1	2.34375	10.9	29.2	0.4	22.1	2	12	3.1	11	486	92.7569	22	16	2	1	2	2	2	3	12	0	0
144	42544	0	75	86.8	36.1	0.58	0	0	1	1	0	0	0	0	1	#NULL!	#NULL!	#NULL!	#NULL!	#NULL!	#NULL!	#NULL!	8.38068	18.5	0	0.3	26.4	3.9	8	4.7	15	327	72.5916	18	27	1	2	2	2	2	3	12	0	0
147	42544	1	58	70.75	30	0.79	0	1	0	1	0	0	0	0	1	1	1	1	0	0	0	0	2.2017	6.5	45.8	0.5	23	2.6	10	4.2	15	384	69.2007	25	3	2	3	2	2	2	3	14	0	0
149	42551	0	65	55	25.5	0.69	0	1	1	1	1	1	0	0	0	1	1	0	0	1	0	1	43.0398	39.1	29.2	1.1	24.7	3	10	4	16	390	75.7447	16	20	2	3	2	0	2	3	12	0	0
150	42551	0	58	113	47.6	0.92	0	1	1	0	0	0	0	0	0	1	1	0	0	0	1	1	100	43.5	29.2	1.7	29.1	1.8	9	3.1	18	384	91.3577	20	26	1	0	2	2	1	3	9	1	1
153	42558	1	77	71	26.9	0.7	0	1	1	1	0	0	0	#NULL!	0	#NULL!	#NULL!	#NULL!	#NULL!	#NULL!	#NULL!	#NULL!	4.3	0	0	0	27.7	3.2	9	4.1	14	321	59.1806	17	6	2	3	2	2	2	3	14	0	0
155	42558	1	69	74.6	28.1	0.68	0	1	1	1	0	0	0	0	0	#NULL!	#NULL!	#NULL!	#NULL!	#NULL!	#NULL!	#NULL!	10.5	0	0	0.1	14.4	2.4	9	4.4	13	348	63.8359	27	18	2	0	2	0	2	3	9	1	1
156	42565	1	71	83	31.6	0.5	0	1	1	0	0	1	1	1	0	1	1	0	1	1	0	1	2	0	0	0	31.6	4	8	5	23	300	57.0839	24	6	2	3	2	0	2	3	12	0	0
157	42565	1	57	86.6	29.3	0.68	0	1	1	1	0	0	0	0	1	1	1	0	1	0	0	1	11.6	56.5	25	0.9	40.9	2.4	10	3.5	14	423	75.4738	19	18	2	3	2	2	2	3	14	0	0
159	42565	1	65	75	24.5	0.6	1	1	1	1	0	0	1	0	0	1	1	1	0	0	0	0	12.6	39.1	41.7	0.9	75.1	3.2	7	5.1	17	264	46.4276	20	5	1	2	2	2	2	3	12	0	0
160	42565	0	55	69	29.1	0.6	0	0	1	0	0	0	0	0	0	1	1	1	1	0	0	0	25	17.4	25	0.7	46	2.5	9	4.5	12	300	58.0209	22	16	2	3	2	0	2	3	12	0	0
164	42565	1	58	89.9	29	0.87	0	1	1	1	0	0	0	0	0	1	1	0	0	0	1	1	22.7	21.7	16.7	0.6	83.3	2.8	10	3.8	14	366	65.3831	13	18	1	0	2	0	2	3	8	1	1
165	42572	1	68	82.5	27.2	0.69	0	1	1	1	0	0	0	0	0	1	1	1	1	1	0	0	18.5	25	16.7	0.6	33.7	2.2	9	3.9	17	336	60.9896	10	9	2	2	2	2	2	3	13	0	0
166	42572	0	69	71.8	32.8	0.49	0	1	1	1	0	0	0	0	0	#NULL!	#NULL!	#NULL!	#NULL!	#NULL!	#NULL!	#NULL!	0.5	10.9	16.7	0.3	26.4	4.1	8	6.2	19	210	44.361	23	3	2	3	1	0	2	3	11	1	1
168	42579	0	63	68.1	26.9	0.51	0	0	1	1	0	0	0	0	1	1	0	0	0	0	0	1	5.4	15.2	20.8	0.4	59.3	3.4	9	4.9	14	333	65.108	16	33	1	0	2	2	2	3	10	1	1
169	42579	0	76	91.4	33.3	0.63	0	0	1	1	0	0	0	0	1	1	1	0	1	0	1	1	2.6	0	4.2	0.1	47.7	2.9	10	4.9	12	258	55.6994	11	9	2	3	2	0	2	3	12	0	0
170	42579	1	81	51.5	29.8	0.67	0	0	1	1	1	0	1	0	0	1	1	0	0	1	0	1	31.8	23.9	16.7	0.7	55.9	3.1	6	5	16	324	61.6381	17	8	2	3	2	2	2	3	14	0	0
171	42579	1	78	81.6	19.4	0.39	1	1	0	1	0	0	0	1	1	1	1	0	0	0	0	0	5.3	21.7	16.7	0.4	18.5	4.8	#NULL!	#NULL!	#NULL!	120	20.7551	23	6	0	3	2	2	2	1	10	1	1
172	42579	0	68	74.3	35.3	0.74	0	1	1	0	0	0	0	0	#NULL!	#NULL!	#NULL!	#NULL!	#NULL!	#NULL!	#NULL!	#NULL!	8.6	7.6	20.8	0.4	18.2	3.5	6	4.1	21	321	69.3909	24	10	2	3	2	0	2	3	12	0	0
173	42579	0	69	74	33.9	0.51	1	0	1	1	0	0	0	0	0	1	1	0	1	0	1	1	2.1	7.6	4.2	0.1	19.3	4.3	5	5.5	34	195	41.6639	26	6	2	0	2	2	2	3	11	1	1
175	42586	0	70	81.3	33.8	0.68	0	1	1	1	0	0	0	0	0	1	1	0	1	0	1	0	19.1	25	33.3	0.8	18.3	3.9	5	4.8	33	166	35.5305	14	6	2	3	2	0	2	3	12	0	0
176	42586	1	71	85.8	33.1	0.66	0	0	0	1	0	0	0	0	0	0	1	0	0	0	0	0	2.1	6.5	4.2	0.1	23.1	5	6	7.4	22	264	50.9419	17	4	2	0	2	2	2	3	11	1	1
177	42586	0	78	47.1	22.7	0.57	0	1	1	1	0	1	0	0	0	1	1	0	1	0	1	0	4.7	14.1	4.2	0.2	12.6	3.5	7	6.3	5	115	22.4072	18	40	1	3	2	2	2	2	12	0	0
178	42586	1	68	61.6	19.7	0.43	1	1	1	0	0	0	0	0	0	#NULL!	#NULL!	#NULL!	#NULL!	#NULL!	#NULL!	#NULL!	12.3	25	4.2	0.4	25.6	4.8	7	3.8	20	115	19.5765	19	11	2	3	2	2	2	1	12	0	0
179	42586	1	64	64.9	24.1	0.51	0	1	1	0	0	0	1	0	0	#NULL!	#NULL!	#NULL!	#NULL!	#NULL!	#NULL!	#NULL!	27.3	21.7	37.5	0.9	39.7	2.9	11	3.6	12	324	56.6201	18	52	2	3	2	0	2	3	12	0	0
180	42593	1	61	91.2	35.2	0.86	0	1	1	1	1	1	0	0	1	1	1	1	0	0	0	0	6	10.9	45.8	0.6	29.3	3.1	10	3.5	14	300	57.2989	29	8	2	3	2	2	2	3	14	0	0
181	42593	0	55	74.6	31.5	0.56	0	1	1	1	0	0	0	0	0	1	1	0	0	1	0	1	18.5	21.7	12.5	0.5	22.9	3.6	6	4.6	26	285	56.3946	20	9	2	0	2	2	2	3	11	1	1
183	42593	1	75	78.2	29.4	0.58	0	1	1	1	0	0	0	0	0	#NULL!	#NULL!	#NULL!	#NULL!	#NULL!	#NULL!	#NULL!	19	25	16.7	0.6	33.4	3.7	5	5.2	40	201	37.7845	16	7	2	3	2	0	2	3	12	0	0
185	42600	0	67	80.1	34.2	0.64	0	1	1	1	1	0	0	0	0	1	1	0	1	0	0	1	8.4	0	37.5	0.5	26.5	3.6	9	4.4	14	258	54.963	21	14	1	1	2	0	2	3	9	1	1
186	42600	1	70	71	25.2	0.85	0	0	1	1	0	0	0	0	1	1	1	1	0	1	0	0	20.1	25	16.7	0.6	37.8	2.7	8	4.3	15	297	53.23	15	30	2	3	2	2	2	3	14	0	0
187	42600	0	44	59.2	23.7	0.72	0	0	1	1	0	0	0	0	0	0	1	1	1	0	1	0	13.7	25	16.7	0.6	20	3	10	4.4	16	318	55.4981	14	12	1	1	2	0	2	3	9	1	1
189	42607	1	78	80	27.7	0.92	0	1	1	1	1	1	0	0	1	1	1	1	1	1	0	1	2.1	17.4	12.5	0.3	36.3	3.2	#NULL!	#NULL!	#NULL!	220	40.9113	17	35	0	3	1	0	2	3	9	1	1
191	42607	1	84	76.2	27	0.45	0	1	1	0	1	0	0	0	#NULL!	0	0	0	0	0	0	0	12.3	25	16.7	0.5	35.6	3	8	4.7	15	290	53.9001	18	7	2	3	2	2	2	3	14	0	0
192	42614	1	62	80.7	27.9	0.64	0	1	1	1	1	0	1	0	0	1	1	1	0	0	0	1	7.3	14.1	100	1.2	39.6	1.4	11	3.3	12	385	69.0887	24	40	2	0	2	2	2	3	11	1	1
193	42614	0	66	47	20.3	0.93	0	1	1	1	0	0	0	0	0	#NULL!	#NULL!	#NULL!	#NULL!	#NULL!	#NULL!	#NULL!	18.7	25	41.7	0.9	20.9	2.4	5	4.7	19	340	63.1242	18	8	1	2	2	0	2	1	8	1	1
194	42614	0	73	66.1	32.8	0.53	0	1	1	1	0	0	0	0	0	1	1	0	1	0	1	0	18.5	25	20.8	0.6	24.2	3.6	6	5.8	27	285	60.8267	7	14	2	3	2	2	2	3	14	0	0
196	42621	1	69	86.2	29.1	0.37	0	0	1	1	1	1	0	0	1	1	1	1	1	1	0	0	43.5	25	41.7	1.1	29.7	2.6	11	4.3	10	420	77.7378	18	44	2	3	2	2	2	3	14	0	0
197	42621	1	71	65.4	24.3	0.62	0	1	1	1	0	0	0	0	0	1	1	1	1	0	1	1	37.1	32.6	37.5	1.1	30.3	2.6	11	4.9	11	398	70.9329	16	44	2	3	2	2	2	3	14	0	0
198	42621	0	77	69.8	27.3	0.42	1	0	1	1	#NULL!	#NULL!	1	0	#NULL!	1	1	1	1	0	0	0	4.2	10.9	16.7	0.3	18.4	4.6	8	5.2	24	135	27.4619	6	14	2	3	2	2	2	3	14	0	0
199	42621	0	66	65.4	29.1	0.61	0	1	1	1	#NULL!	#NULL!	0	1	0	1	1	0	0	0	0	0	18.5	25	41.7	0.9	21.1	2.9	7	3.5	20	330	66.5638	9	6	2	3	2	2	2	3	14	0	0
201	42628	1	68	88	31.9	0.46	1	1	1	1	1	1	1	0	0	1	1	0	0	0	1	0	18.5	18.5	12.5	0.5	39.4	3.1	9	3.6	17	327	61.9289	19	5	0	0	2	0	2	3	7	2	#NULL!
202	42628	0	67	99.1	41.8	0.67	0	1	1	1	0	1	0	0	0	1	0	1	0	0	1	1	6.8	3.3	12.5	0.2	19.8	4.2	8	5.4	18	292	67.5309	25	6	2	3	2	2	2	3	14	0	0
203	42628	0	55	96.5	42.9	0.74	0	0	0	1	0	0	0	0	0	1	1	0	0	0	0	0	37.1	43.5	41.7	1.2	31.9	2.1	10	3.2	16	399	88.6963	22	24	1	2	2	0	2	3	10	1	1
204		0	80	59.7	28	0.73	#NULL!	1	1	1	#NULL!	#NULL!	#NULL!	#NULL!	#NULL!	1	1	0	0	0	0	0	#NULL!	#NULL!	#NULL!	#NULL!	15.3	4	6	7	36	270	55.5441	24	21	2	3	2	2	2	3	14	0	0
205	42635	1	43	71.5	27.9	0.46	0	0	1	1	0	1	1	0	#NULL!	1	1	0	1	1	0	0	44.6	50	12.5	1.1	31	2.6	10	3.2	14	438	72.4545	19	8	2	2	2	2	2	3	13	0	0
206	42635	0	79	62.2	28.8	0.75	0	1	1	1	1	0	0	0	0	1	1	0	1	0	1	1	12.1	25	16.7	0.5	15.5	3.3	7	4.3	39	328	67.933	8	40	2	3	2	0	2	3	12	0	0
207	42635	0	70	68	26.9	0.68	1	0	1	1	0	0	0	0	#NULL!	1	1	0	0	0	0	0	13.2	25	45.8	0.8	26.9	2.8	10	3.9	15	330	65.8936	15	42	2	3	3	2	2	3	14	0	0
208	42635	1	84	71.9	26.4	0.58	0	0	1	1	0	0	0	0	#NULL!	1	1	0	0	0	0	0	48.9	37	4.2	0.9	40.2	1.4	12	3	9	465	85.9592	22	16	2	2	2	0	2	3	11	1	1
210	42642	0	68	53.6	25.1	0.86	0	0	1	1	0	1	1	0	0	1	1	1	1	0	1	0	24.4	32.6	58.3	1.2	19.2	3.1	10	4.1	14	386	75.3507	23	12	2	3	2	2	2	3	14	0	0
211	42642	1	77	80.05	30.5	0.58	0	0	1	1	#NULL!	#NULL!	1	0	0	0	0	0	0	0	0	0	13.7	25	20.8	0.6	33.9	3.5	6	5.6	44	267	50.8692	3	0	2	3	2	2	2	3	14	0	0
213	42642	1	56	103.5	34.2	0.27	1	0	1	1	0	0	0	0	0	0	0	0	0	0	0	0	38.2	43.5	41.7	1.2	60	1.3	11	4.3	13	290	53.8225	24	1	2	1	2	0	2	3	10	1	1
215	42663	1	59	85.7	32.3	0.66	0	0	1	1	#NULL!	#NULL!	1	0	0	0	0	0	0	0	0	0	16.4	35.9	41.7	0.9	37.5	3.5	7	5.4	45	237	43.7565	13	11	2	3	2	0	2	3	12	0	0
216	42663	0	78	47.8	21	0.46	0	1	1	1	#NULL!	#NULL!	1	0	#NULL!	1	1	0	0	0	1	0	9.5	17.4	41.7	0.7	17.8	3.7	9	3.7	19	330	63.278	#NULL!	16	0	0	2	2	0	2	6	2	#NULL!
220	42670	0	51	65.2	26.5	0.52	0	1	1	1	1	#NULL!	0	#NULL!	0	1	1	0	1	0	1	1	2.3	14.1	12.5	0.3	22.9	3.7	7	4.7	22	315	58.3842	14	14	2	3	2	2	2	3	14	0	0
221	42677	1	59	80	29	0.64	0	1	1	1	1	#NULL!	#NULL!	0	1	1	1	0	0	0	1	1	10	25	41.7	0.8	33.7	2.6	9	4.1	16	258	46.2611	26	3	2	1	1	2	2	3	11	1	1
222	42677	0	84	74.7	34.6	0.65	0	0	1	1	1	0	0	0	0	1	1	1	1	1	0	1	2.1	3.3	16.7	0.2	22.1	5.1	7	6.3	24	238	52.6374	14	8	2	3	2	2	2	3	14	0	0
223	42677	1	73	64.7	24.1	0.72	1	1	1	1	1	0	0	0	0	1	1	0	1	0	1	0	12.6	21.7	4.2	0.4	30.7	3.2	8	5.3	16	282	50.3766	17	22	2	0	2	2	0	3	9	1	1
224	42691	1	59	74.8	26.5	0.777778	0	0	1	1	1	0	0	0	0	1	1	0	0	0	1	0	5.2	14.1	16.7	0.4	37.3	2.3	11	3	13	471	82.6491	20	33	2	3	2	2	2	3	14	0	0
225	42691	1	82	54.4	22.1	0.627219	0	0	1	1	1	0	1	0	0	1	1	0	1	0	1	1	16.9	17.4	16.7	0.5	22.9	4.4	6	5.4	22	313	55.6285	10	9	2	1	1	2	2	2	10	1	1
226	42691	0	71	55.8	25.8	0.662722	1	0	1	1	1	0	0	0	0	1	1	0	0	0	0	1	75	64.1	50	1.9	23.3	2.4	11	4	12	370	73.2792	20	54	2	3	2	2	0	3	12	0	0
227	42670	1	69	56.4	23.5	0.67	0	0	1	0	0	0	0	1	0	1	1	0	0	1	0	1	72.3	78.3	29.2	1.8	29.6	2.6	10	4.2	13	336	59.2019	17	48	2	2	2	2	0	3	11	1	1
228	42698	1	73	84	33.6	0.58	0	0	1	1	0	0	0	1	0	1	0	0	0	0	0	0	33.9	42.4	29.2	1.1	42.5	2	12	3.1	9	402	78.2835	19	30	1	0	2	2	2	3	10	1	1
229	42698	1	67	67.8	24.6	0.4	0	0	1	0	0	0	0	0	0	1	1	0	1	0	0	1	83	57.6	66.7	2.1	33.5	4	9	3.8	17	390	69.0231	8	44	2	3	2	0	2	3	12	0	0
230	42691	1	82	61	24.1	0.6	0	1	1	1	1	0	0	0	0	1	1	1	1	0	1	0	40.3	28.3	37.5	1.1	14.1	2.7	9	4.6	14	396	71.6196	22	-1	2	3	2	2	2	3	14	0	0
231	42698	1	77	103.8	33.1	0.72	0	0	1	1	0	0	0	1	0	1	1	1	0	1	0	1	26.6	28.3	41.7	1	34.3	2.3	10	4	15	371	72.4307	23	20	2	3	2	2	2	3	14	0	0
235	42705	1	76	54.6	20.1	0.65	1	0	1	0	0	0	0	0	0	1	1	0	0	0	0	0	23.3	10.9	29.2	0.6	33.2	2.6	11	3.7	11	330	57.2564	15	33	2	1	2	2	2	1	10	1	1
236	42705	1	45	76.3	27	0.71	0	0	1	1	0	0	0	0	1	1	1	0	0	0	0	0	30.8	46.7	75	1.5	43.9	1.7	12	2.5	9	450	74.6575	20	33	2	3	2	2	2	3	14	0	0
237	42670	0	57	64	27.7	0.66	0	0	1	0	0	0	0	0	0	1	1	0	0	0	1	0	5.8	10.9	0	0.2	33.4	5.7	7	7.5	22	213	41.0103	12	11	2	3	2	0	0	3	10	1	1
238	42712	0	62	44.2	17.7	0.63	1	0	1	1	0	0	1	0	0	0	0	0	0	0	0	0	26.5	7.6	4.2	0.4	16.8	3.2	8	4.9	17	277	49.6363	#NULL!	24	2	2	2	2	2	0	10	1	1
240	42761	1	72	66	25.6	0.2	0	0	1	1	1	1	1	0	0	0	1	1	0	0	0	1	15.3	28.3	75	1.2	30.8	3.6	7	4.6	38	307	55.4566	13	48	2	3	2	2	2	3	14	0	0
243	42768	1	53	67.2	26.9	0.42	0	0	1	1	1	1	0	1	0	1	1	0	0	1	0	1	4.2	25	20.8	0.5	35.6	5.1	7	10.6	16	90	15.4797	18	27	1	3	2	0	2	3	11	1	1
244	42768	1	71	92.9	30	0.32	0	1	1	1	0	0	0	0	0	1	1	0	0	0	0	0	17.5	28.3	54.2	1	36.1	5.2	8	6.2	18	210	39.3749	20	36	2	3	2	2	2	3	14	0	0
245	42677	0	43	57.8	23.8	0.61	1	1	0	1	0	0	0	0	0	0	0	0	0	0	0	0	6	18.5	16.7	0.4	34.1	2.5	9	3.2	14	449	78.0036	21	-1	1	2	2	2	2	3	12	0	0
247	42775	1	77	71.7	26	0.47	0	1	1	1	1	1	0	0	0	0	1	0	0	0	1	0	2.6	14.1	8.3	0.3	23.5	3.1	7	4.4	18	320	58.5233	19	33	2	0	2	2	2	3	11	1	1
249	42782	0	70	52	23.7	0.65	0	1	0	0	0	1	0	0	0	1	1	0	0	0	0	0	4.1	35.9	16.7	0.6	22.3	3.2	8	5	28	180	34.8573	12	7	2	0	2	2	2	3	11	1	1
250	42782	1	78	76.7	28.9	0.86	0	0	1	1	0	0	1	0	1	0	0	0	0	0	0	0	5.8	25	37.5	0.7	19.9	4.5	7	6.8	38	210	39.4807	22	6	1	1	2	2	2	3	11	1	1
251	75660	0	67	67.3	31.1	0.65	0	1	1	#NULL!	1	1	0	0	0	1	1	0	1	0	0	1	0.9	3.3	0	0	18.7	3.2	9	7.1	11	340	70.1749	15	56	0	2	2	2	2	3	11	1	1
252	75660	1	77	81.4	29.5	0.62	0	1	1	0	0	0	0	0	0	0	0	0	0	0	1	1	18.5	10.9	16.7	0.5	28.1	3.6	8	5.2	19	355	67.0133	12	28	2	3	2	0	2	3	12	0	0
255	42796	1	54	63.1	22.4	0.52	1	1	1	1	1	0	0	0	0	#NULL!	#NULL!	#NULL!	#NULL!	#NULL!	#NULL!	#NULL!	1.1	14.1	25	0.4	33.1	4.7	7	7	20	330	54.9173	19	36	1	2	2	2	2	2	11	1	1
256	42796	1	55	105.4	30.8	0.53	1	1	0	0	0	0	0	0	0	#NULL!	#NULL!	#NULL!	#NULL!	#NULL!	#NULL!	#NULL!	24	32.6	37.5	0.9	20.4	3.2	9	5.3	12	360	64.557	28	9	2	3	2	0	2	3	12	0	0
257	42796	0	66	63.4	30.6	0.82	0	1	1	1	1	1	1	0	0	#NULL!	#NULL!	#NULL!	#NULL!	#NULL!	#NULL!	#NULL!	0.4	21.7	25	0.5	13.7	4	9	4.2	14	329	67.3545	#NULL!	40	2	3	2	2	2	3	14	0	0
260	42803	0	63	54.9	25.1	0.32	1	0	0	0	0	0	0	0	0	#NULL!	#NULL!	#NULL!	#NULL!	#NULL!	#NULL!	#NULL!	15.9	10.9	25	0.5	21	7.3	7	8.2	19	247	47.4796	9	8	2	0	2	2	2	3	11	1	1
261	42810	1	76	102.5	33.5	0.34	0	0	1	1	0	1	1	1	0	#NULL!	#NULL!	#NULL!	#NULL!	#NULL!	#NULL!	#NULL!	17.5	35.9	50	1	27.1	3	7	4.1	17	326	63.7844	#NULL!	12	2	3	2	2	2	3	14	0	0
262	42810	0	80	54.8	20.1	0.67	0	1	1	1	0	0	0	0	0	#NULL!	#NULL!	#NULL!	#NULL!	#NULL!	#NULL!	#NULL!	2.3	14.1	20.8	0.4	19.9	4.7	#NULL!	#NULL!	#NULL!	270	51.4704	#NULL!	7	2	0	2	0	2	1	7	2	#NULL!
264	42978	1	80	70.3	24	0.57	0	0	0	0	0	0	0	#NULL!	#NULL!	#NULL!	#NULL!	#NULL!	#NULL!	#NULL!	#NULL!	#NULL!	58	57.6	58.3	1.7	33.9	3.1	9	3.9	17	374	67.4542	18	80	2	3	2	0	2	3	12	0	0
266	42999	1	66	76	26.6	0.57	1	1	1	1	0	0	1	0	0	#NULL!	#NULL!	#NULL!	#NULL!	#NULL!	#NULL!	#NULL!	34.5	46.7	41.7	1.2	35.8	2.2	11	3	12	430	77.2256	15	36	2	3	2	2	2	3	14	0	0
267	43006	1	60	59.9	20	0.36	0	1	0	0	0	0	0	0	0	#NULL!	#NULL!	#NULL!	#NULL!	#NULL!	#NULL!	#NULL!	29.2	29.3	41.7	1	30.9	1.9	10	2.6	15	330	55.0431	24	40	1	0	1	2	2	1	7	2	#NULL!
268		1	56	45.3	19.1	0.34	1	0	1	1	0	0	0	0	0	#NULL!	#NULL!	#NULL!	#NULL!	#NULL!	#NULL!	#NULL!	8.4	0	16.7	0.3	28.7	2.5	10	3.5	14	328	53.5646	#NULL!	32	2	2	2	2	2	1	11	1	1
269	43013	1	65	67.6	28.5	0.42	#NULL!	0	1	0	#NULL!	#NULL!	#NULL!	#NULL!	#NULL!	#NULL!	#NULL!	#NULL!	#NULL!	#NULL!	#NULL!	#NULL!	14.8	6.5	0	0.2	28.4	3.3	10	4.3	16	330	60.0931	#NULL!	85	2	3	2	0	2	3	12	0	0
270	43013	0	65	77.4	32.2	0.57	0	1	1	1	#NULL!	#NULL!	#NULL!	1	0	#NULL!	#NULL!	#NULL!	#NULL!	#NULL!	#NULL!	#NULL!	3.4	32.6	25	0.6	19.5	4.3	7	6.3	27	240	49.7658	19	24	0	2	2	2	0	3	9	1	1
272	43027	1	68	50	19.3	0.77	0	1	1	0	1	1	0	0	0	#NULL!	#NULL!	#NULL!	#NULL!	#NULL!	#NULL!	#NULL!	50	15.2	25	0.9	27.5	2.4	9	3.9	17	270	45.8103	23	27	1	2	2	2	2	1	10	1	1
274	43034	1	56	63.6	23.6	0.81	0	1	1	1	1	0	0	0	1	#NULL!	#NULL!	#NULL!	#NULL!	#NULL!	#NULL!	#NULL!	38.2	25	79.2	1.4	33.6	3	10	3.1	15	300	50.8104	25	52	2	0	2	2	2	3	11	1	1
275	43048	0	81	43.55	20.2	0.52	0	0	0	1	1	0	1	1	0	#NULL!	#NULL!	#NULL!	#NULL!	#NULL!	#NULL!	#NULL!	2.3	21.7	16.7	0.4	17.6	2.3	9	3.9	22	240	45.8426	#NULL!	6	0	1	2	2	2	1	8	1	1
276	43111	0	68	47.8	21	0.37	0	0	1	1	1	0	0	0	0	#NULL!	#NULL!	#NULL!	#NULL!	#NULL!	#NULL!	#NULL!	4.6	14.1	8.3	0.3	17	5.2	7	6.9	13	248	46.5957	22	14	2	3	2	2	2	2	13	0	0
277	43111	1	64	87.3	27.6	0.48	0	0	1	1	1	#NULL!	1	0	0	#NULL!	#NULL!	#NULL!	#NULL!	#NULL!	#NULL!	#NULL!	53.6	17.4	41.7	1.1	48.8	2.2	11	2.2	12	428	77.0907	22	5	2	0	1	2	2	3	10	1	1
278	43118	1	47	101.3	33.5	0.5	1	1	1	1	1	1	0	0	0	#NULL!	#NULL!	#NULL!	#NULL!	#NULL!	#NULL!	#NULL!	28.8	28.3	33.3	0.9	35.7	2.1	10	3.7	14	459	81.2065	#NULL!	9	2	3	2	0	2	3	12	0	0
282	43160	0	38	96.8	32	0.75	0	0	0	0	0	0	0	0	0	#NULL!	#NULL!	#NULL!	#NULL!	#NULL!	#NULL!	#NULL!	15.9	0	0	0.2	32.2	2.8	10	3.2	16	338	61.2033	22	7	2	2	2	0	2	3	11	1	1
283	43167	1	66	67.2	23.8	0.4	0	1	1	1	1	0	0	0	1	#NULL!	#NULL!	#NULL!	#NULL!	#NULL!	#NULL!	#NULL!	4.3	10.9	4.2	0.2	30.4	3.3	8	4.4	23	380	66.6145	22	8	2	3	2	2	2	3	14	0	0
285	43174	1	51	99.5	34.4	0.82	0	0	1	0	0	0	0	0	0	#NULL!	#NULL!	#NULL!	#NULL!	#NULL!	#NULL!	#NULL!	40.3	21.7	75	1.4	33.8	2.4	11	2.6	12	432	78.556	18	30	2	3	2	0	2	3	12	0	0
286	43265	1	46	58.7	20.8	0.6	1	0	1	1	1	0	0	0	0	#NULL!	#NULL!	#NULL!	#NULL!	#NULL!	#NULL!	#NULL!	2.1	10.9	29.2	0.4	37.5	3.4	7	4.8	17	340	53.9703	18	5	1	2	1	0	2	1	7	2	#NULL!
287	43265	0	79	59.6	25.8	0.38	1	1	#NULL!	0	0	0	0	0	0	#NULL!	#NULL!	#NULL!	#NULL!	#NULL!	#NULL!	#NULL!	28.1	15.2	20.8	0.6	18.8	8	6	9.3	36	150	30.1545	9	16	2	2	2	2	2	3	13	0	0
289	43433	0	58	61.15	25.8	0.64	1	1	1	1	1	0	1	0	0	#NULL!	#NULL!	#NULL!	#NULL!	#NULL!	#NULL!	#NULL!	5.3	7.6	16.7	0.3	22.1	3	12	3.8	10	370	70.2765	14	28	0	0	2	2	2	3	9	1	1
290	43440	0	57	65.75	25.7	0.85	0	0	1	1	1	0	0	0	0	#NULL!	#NULL!	#NULL!	#NULL!	#NULL!	#NULL!	#NULL!	2.1	20.7	12.5	0.4	23.6	2	11	4	13	450	85.0466	27	70	1	2	2	2	2	3	12	0	0
292	43447	1	72	84.2	28.8	0.32	0	0	1	1	1	0	1	0	0	#NULL!	#NULL!	#NULL!	#NULL!	#NULL!	#NULL!	#NULL!	2.7	10.9	41.7	0.6	38.1	3	8	4	35	439	81.5982	16	48	2	0	2	2	2	3	11	1	1
293	43447	0	63	81.2	32.1	0.48	0	1	1	1	1	0	0	0	0	#NULL!	#NULL!	#NULL!	#NULL!	#NULL!	#NULL!	#NULL!	2.1	3.3	25	0.3	19.2	4	8	5	26	300	61.7114	16	8	1	0	1	2	2	3	9	1	1
294	43489	0	73	53.3	23.4	0.32	0	1	0	0	0	1	0	0	0	#NULL!	#NULL!	#NULL!	#NULL!	#NULL!	#NULL!	#NULL!	0.8	3.3	4.2	0.1	18.8	4	6	5	17	390	75.8279	10	7	2	3	2	0	2	3	12	0	0
295	43489	1	64	61	21.6	0.6	1	1	1	1	0	0	1	0	0	#NULL!	#NULL!	#NULL!	#NULL!	#NULL!	#NULL!	#NULL!	2.3	10.9	25	0.4	20.8	4	7	6	18	269	46.0293	9	6	2	3	2	2	2	2	13	0	0
296	43496	1	74	84.3	28.8	0.42	0	1	1	1	0	0	1	1	0	#NULL!	#NULL!	#NULL!	#NULL!	#NULL!	#NULL!	#NULL!	26.5	50	20.8	1	46.1	3	7	5	26	354	66.0625	21	30	2	3	2	2	2	3	14	0	0
297	43503	1	73	80.9	27.3	0.62	0	1	1	1	0	0	0	0	0	#NULL!	#NULL!	#NULL!	#NULL!	#NULL!	#NULL!	#NULL!	75.5	32.6	16.7	1.2	30.7	3	8	5	20	390	71.6649	25	14	2	3	2	2	2	3	14	0	0
298	43503	1	61	82.2	26.5	0.43	0	0	0	0	0	0	0	0	0	#NULL!	#NULL!	#NULL!	#NULL!	#NULL!	#NULL!	#NULL!	38.2	21.7	12.5	0.7	48.7	4	8	5	20	382	67.4984	#NULL!	7	2	3	2	2	2	3	14	0	0
299	43489	1	56	76	26.6	0.64	0	0	1	0	0	0	#NULL!	#NULL!	0	#NULL!	#NULL!	#NULL!	#NULL!	#NULL!	#NULL!	#NULL!	2.2	6.5	4.2	0.1	23.2	3	8	5	20	245	42.548	27	8	2	3	2	0	2	3	12	0	0
300	43510	1	57	93.3	34.3	0.55	0	0	0	1	0	0	0	0	0	#NULL!	#NULL!	#NULL!	#NULL!	#NULL!	#NULL!	#NULL!	12.7	9.8	0	0.2	26.2	3	#NULL!	#NULL!	#NULL!	348	64.9121	15	27	2	2	2	0	2	3	11	1	1
301	43510	0	44	68.2	28	0.43	1	0	0	0	1	0	1	0	0	#NULL!	#NULL!	#NULL!	#NULL!	#NULL!	#NULL!	#NULL!	26	25	29.2	0.8	20.9	3	8	5	16	420	76.0798	26	10	1	3	2	2	2	3	13	0	0
302	43531	1	71	70.6	23.9	0.29	0	0	1	0	1	0	0	1	1	#NULL!	#NULL!	#NULL!	#NULL!	#NULL!	#NULL!	#NULL!	13.2	25	16.7	0.5	23.3	4	8	6	19	90	15.9846	27	6	0	3	2	2	2	3	12	0	0
303	43545	1	66	71	29.2	0.73	0	1	1	1	0	0	0	0	0	#NULL!	#NULL!	#NULL!	#NULL!	#NULL!	#NULL!	#NULL!	2.6	3.3	20.8	0.3	28	4	8	5	27	165	30.3226	20	12	2	3	1	2	1	3	12	0	0
304	43762	1	63	70	26.3	0.25	1	0	1	0	0	0	0	0	0	#NULL!	#NULL!	#NULL!	#NULL!	#NULL!	#NULL!	#NULL!	5.9	10.9	41.7	0.6	40.3	3	10	4	14	335	59.4763	28	10	2	3	2	0	2	3	12	0	0

## Sheet: Subtitles
ID
VISIT
SEX
AGE
WEIGHT
BMI
ABI	Ankle Brachial Index
SMOKE
DIABETES
HYPERTENSION
DYSLIPIDEMIA
CORONARY_DISEASE
HEART_FAILURE
STROKE
CANCER
REVASCULARIZATION
Antiplatelet
Statins
Vasodilators
Betablockers
ACEi
ARA
Diuretics
WIQ_DISTANCE
WIQ_SPEED
WIQ_STAIRS
WIQ_total	Walking Impairment Questionnaire (WIQ)
HANDGRIP
SIT_AND_STAND	Sit and stand test
@4M_USUAL	Usual walk 4 meters
@4M_FAST	Fast walk 4 meters
SPPB	Short Physical Performance Battery (SPPB)
ABSOLUTE_6MWT	Six-minute walk test in absolute values
RELATIVE_6MWT	Six-minute walk test in relative values
MOCA_TOTAL	Montreal Cognitive Assessment (MoCA)
TOTAL_WELCH	Walking Estimated-Limitation Calculated by History (WELCH)
FOOD_INTAKE	Question 1 MNA-SF
WEIGHT_LOSS	Question 2 MNA-SF
MOBILITY	Question 3 MNA-SF
PSYCHOLOGICAL	Question 4 MNA-SF
NEUROPHYSIOLOGICAL	Question 5 MNA-SF
BMI_CLASSIFICATION	Question 6 MNA-SF
MNA_TOTAL	Mini nutritional assessment short version (total value)
MNA_ALL_CATEGORY	Mini nutritional assessment - all categories (normal nutritional status=0, at risk of malnutrition=1 and malnourished=2)
MNA_NORMAL_AND_RISK	Mini nutritional assessment - Two categories: normal nutritional status=0 and at risk of malnutrition=1
